# Supplementary material for: Integrative proteomics highlight presynaptic alterations and c-Jun misactivation as convergent pathomechanisms in ALS
Source: Acta Neuropathol. 2023 Jul 24;146(3):451–75. doi: 10.1007/s00401-023-02611-y (PMC10412488; doi:10.1007/s00401-023-02611-y)
Supplement: Supplementary file 2 — Supplementary file2 (XLSX 11 kb) [file 401_2023_2611_MOESM2_ESM.xlsx]

## Sheet: Munka1
Experimental group	Brain Bank ID	Gender	Age	Post-mortem interval (hrs)	Disease Duration (months)	Region of onset
Control	001.29693	F	49	94
	001.29824	F	71	96
	001.34116	F	53	107
	001.35138	F	73	74
	001.35504	M	44	120
	BBN_15809	M	58	90
	BBN_2521	F	68	62
	BBN_2558	M	66	144
	BBN_3778	M	70	74
	BBN_3785	M	50	45
ALS C9orf72 repeat expansion -positive	001.26497	F	63	60	25	Lower Limb
	001.28792	M	58	51	87	Lower limb
	001.35506	M	71	78	28
	001.35806	F	80	91	23	Bulbar
	001.35827	M	66	88		Upper limb
	BBN_18807	F	65	35	44	Lower limb
	BBN_20612	M	65	95	50	Upper limb
	BBN_20613	M	50	89	29	Bulbar
	BBN_20993	M	43	55	57	Bulbar
	BBN_24321	F	63	79	119	Upper limb
Sporadic ALS with TDP43-pathology	001.35530	F	44	53
	001.35540	M	67	21	32	Upper limb
	001.35565	F	79	95
	001.35580	M	85	24	50	Upper limb
	001.35810	M	60	42	43	Upper limb
	001.35812	M	81	32
	001.35814	F	61	92	13	spinal
	001.35870	F	56	75
	001.35962	F	59	88	12
	001.36076	M	74	31	8	Upper limb
